# Supplementary material for: Pain quality patterns in delayed onset muscle soreness of the lower back suggest sensitization of fascia rather than muscle afferents: a secondary analysis study
Source: Pflugers Arch. 2023 Dec 16;476(3):395–405. doi: 10.1007/s00424-023-02896-8 (PMC10847203; doi:10.1007/s00424-023-02896-8)
Supplement: Supplementary file 1 — Supplementary file1 (XLSX 11 KB) [file 424_2023_2896_MOESM1_ESM.xlsx]

## Sheet: epidemiology
code	group	sex	age	height	weight	BMI	pairs
1	L-DOMS	f	21.3	1.54	59	24.8	10
2	L-DOMS	m	20.8	1.75	64	20.9	2
3	L-DOMS	m	23.2	1.8	85	26.2	3
4	L-DOMS	m	19.6	1.84	95	28.1	1
5	L-DOMS	m	26.3	1.84	79	23.3	5
6	L-DOMS	f	35.2	1.6	54	21.1	13
7	L-DOMS	f	30.7	1.68	62	22	14
8	L-DOMS	m	29	1.93	85	22.8	6
9	L-DOMS	f	20.4	1.63	55	20.7	9
10	L-DOMS	m	26	1.8	83	25.6	4
11	L-DOMS	f	26.3	1.62	50	19.1	11
12	L-DOMS	f	21.2	1.55	77	27	15
13	L-DOMS	m	42	1.92	80	21.7	7
14	L-DOMS	f	28.4	1.7	57	19.7	12
15	L-DOMS	m	28	1.83	79	23.6	8
16	L-PAIN	f	26	1.63	58	21.83	14
17	L-PAIN	f	23	1.63	43	18.5	11
18	L-PAIN	f	24	1.72	72	24.3	15
19	L-PAIN	m	25	1.89	93	26.0351	3
20	L-PAIN	f	23	1.56	53	21.7784	9
21	L-PAIN	m	24	1.82	77	23.246	5
22	L-PAIN	f	23	1.7	63	21.7993	10
23	L-PAIN	m	23	1.84	76	22.448	8
24	L-PAIN	m	19	1.8	73	22.5309	2
25	L-PAIN	m	24	1.82	65	19.6232	7
26	L-PAIN	f	27	1.7	63	21.7993	13
27	L-PAIN	m	27	1.83	82	24.4857	6
28	L-PAIN	f	24	1.86	56	19.2	12
29	L-PAIN	m	23	1.74	76	25.1024	1
30	L-PAIN	m	25	1.68	65	23.03	4

## Sheet: continuous outcomes
code	ppt_t0	ppt_t2	ppt_t3	Ppain_t0	Ppain_t1	Ppain_t2	Ppain_t3
1	44.96	56.5	55.69	0	0	40	60
2	63.77	60.56	66.3	0	0	30	10
3	60.58	38.8	44.9	0	0	10	10
4	36.7	32.59	33.45	0	0	20	10
5	41.58	36.11	65.17	10	0	20	20
6	32.72	55.66	42.37	0	0	30	40
7	60.59	42.66	28.78	0	0	30	70
8	47.22	48.39	30.62	0	0	40	20
9	19.6	30.59	25.86	0	0	20	20
10	17.4	31.16	20.37	0	0	10	20
11	40.85	35.27	42.39	0	0	40	0
12	32.02	50.63	42.37	0	0	0	0
13	81.35	35.9	71	20	20	20	20
14	69.34	49.21	49.91	0	0	0	0
15	23.35	19.47	32.67	0	0	4	50

## Sheet: pain perception scale
code	cutting	beating	burning	tearing	throbbing	scalding	stinging	pounding	hot	piercing
1	2	2	2	2	2	1	3	1	1	3
2	1	1	1	1	2	2	1	2	3	1
3	1	1	1	1	2	2	2	2	1	2
4	1	1	2	1	1	2	3	1	2	2
5	1	1	2	1	1	1	2	1	2	2
6	1	1	1	1	1	1	2	1	1	1
7	2	2	2	2	2	1	3	1	1	3
8	1	1	1	1	1	1	1	1	1	1
9	2	1	2	1	1	1	3	1	1	2
10	2	1	1	2	1	1	1	1	1	1
11	1	1	1	1	1	1	1	1	1	1
12	1	1	1	1	1	1	1	1	1	1
13	1	1	2	1	1	1	1	1	1	1
14	1	1	1	1	1	1	1	1	1	1
15	1	1	1	1	1	1	1	1	1	1

## Sheet: abbreviations
t0	pre-measurement
t1	post-measurement
t2	24h after eccentric exercise
t3	48h after eccentric exercise
ppt	pressure pain threshold
Ppain	self reportet pain (Visual analogue scale 1-10)
BMI	body mass index
f	female
m	male
